# Supplementary material for: Anesthesiology Handoff Simulation Case: A Handoff From Intensive Care Unit to Operating Room for Anesthesiology Learners
Source: MedEdPORTAL. 2020 Mar 13;16:10887. doi: 10.15766/mep_2374-8265.10887 (PMC7083603; doi:10.15766/mep_2374-8265.10887)
Supplement: Supplementary file 1 — A. Simulation Case.docx B. Learner Case.docx C. Scoring Key.docx D. Teaching Points.docx E. Learner Evaluation.docx [file mep-16-10887-s001.zip]

Archive with 6 entries (6 files):
- E. Learner Evaluation.docx
- _Educational_Summary_Report_10887.pdf
- A. Simulation Case.docx
- B. Learner Case.docx
- C. Scoring Key.docx
- D. Teaching Points.docx
